# Supplementary material for: Comparison of the Content of Several Elements in Seawater, Sea Cucumber Eupentacta fraudatrix and Its High-Molecular-Mass Multiprotein Complex
Source: Molecules. 2022 Mar 17;27(6):1958. doi: 10.3390/molecules27061958 (PMC8951014; doi:10.3390/molecules27061958)
Supplement: Supplementary file 1 [file molecules-27-01958-s001.zip]

Archive with 1 entries (1 files):
- molecules-1521201-supplementary.pdf
